# Supplementary material for: Prognostic Value of 18F–FDG–PET Parameters in Patients with Small Cell Lung Cancer: A Meta-Analysis and Review of Current Literature
Source: Diagnostics (Basel). 2021 Jan 26;11(2):174. doi: 10.3390/diagnostics11020174 (PMC7912276; doi:10.3390/diagnostics11020174)
Supplement: Supplementary file 1 [file diagnostics-11-00174-s001.zip]

Archive with 4 entries (2 files):
- diagnostics-1045395-supplementary/
- diagnostics-1045395-supplementary/diagnostics-1045395-File SI+File S2/
- diagnostics-1045395-supplementary/diagnostics-1045395-File SI+File S2/diagnostics-1045395-File S1.pdf
- diagnostics-1045395-supplementary/diagnostics-1045395-File SI+File S2/diagnostics-1045395-File S2.pdf
